# Supplementary material for: Cyto-Histological Profile of MicroRNAs as Diagnostic Biomarkers in Differentiated Thyroid Carcinomas
Source: Genes (Basel). 2024 Mar 21;15(3):389. doi: 10.3390/genes15030389 (PMC10970297; doi:10.3390/genes15030389)
Supplement: Supplementary file 1 [file genes-15-00389-s001.zip]

Archive with 1 entries (1 files):
- Supplementary Tables MS2 miRNAs 200324.pdf
